# Supplementary material for: Screening for periodontal diseases by non-dental health professionals: a protocol for a systematic review and overview of reviews
Source: Syst Rev. 2019 Feb 25;8:61. doi: 10.1186/s13643-019-0977-9 (PMC6388477; doi:10.1186/s13643-019-0977-9)
Supplement: Supplementary file 1 — Data abstraction form. (XLSX 18 kb) [file 13643_2019_977_MOESM1_ESM.xlsx]

## Sheet: KQ1+2
Data abstraction form for KQ1 and KQ2
Authors	Title	Year of publication	Population n overall (n analyzed) Country mean age (SD) % female % white	Screening intervention Characteristics of screening intervention Duration Tools used	Control intervention	Outcomes and outcome measures	Results (dichotomous or continous measures + 95% CI)	Funding source

## Sheet: KQ3
Data abstraction form for KQ3
Authors	Title	Year of publication	Population n overall (n analyzed) Country mean age (SD) % female % white	Screening intervention - Index test (could be conducted by non-dental health professionals)	Control intervention - Reference test	Sensitivity	Specificity	Positive predictive value	Negative predictive value	Other validity data/other important information about validity	Funding source

## Sheet: KQ4+5
Data abstraction form for KQ4 and KQ5
Authors	Title	Year of publication	Date of search	Country (of included studies)	Objective of review	Types of studies included in review	Participants included in review	Intervention(s) included in review (brief description)	Comparison(s) included in review (brief description)	Outcomes included in review	Target condition being addressed in the review	number of studies included in review number of participants included in review	Outcomes Effect sizes Confidence intervals Heterogeneity Direction of effect
